# Supplementary material for: Perfluorononanoic Acid (PFNA) Exacerbates Atopic Dermatitis by Inducing Inflammation in Mice
Source: Toxics. 2025 Jul 13;13(7):585. doi: 10.3390/toxics13070585 (PMC12298299; doi:10.3390/toxics13070585)
Supplement: Supplementary file 1 [file toxics-13-00585-s001.zip]

Archive with 1 entries (1 files):
- toxics-3661910-supplementary.pdf
